# Supplementary material for: Subgingival microbiome at different levels of cognition
Source: J Oral Microbiol. 2023 Feb 19;15(1):2178765. doi: 10.1080/20002297.2023.2178765 (PMC9946326; doi:10.1080/20002297.2023.2178765)
Supplement: Supplemental Material [file ZJOM_A_2178765_SM8440.zip]

Archive with 4 entries (3 files):
- Supplementary files/
- Supplementary files/Supplemental_Figure_1.tif
- Supplementary files/Supplemental_Figure_2..jpg
- Supplementary files/Supplemental_tables_and_figures_Anonymous.docx
